# Supplementary material for: Theoretical Exploration of Properties of Iron–Silicon Interface Constructed by Depositing Fe on Si(111)-(7×7)
Source: Molecules. 2023 Oct 19;28(20):7181. doi: 10.3390/molecules28207181 (PMC10609458; doi:10.3390/molecules28207181)
Supplement: Supplementary file 1 [file molecules-28-07181-s001.zip]

Archive with 1 entries (1 files):
- molecules-2639645-supplementary.pdf
